# Supplementary material for: G Protein-Coupled Receptor 40 Agonist LY2922470 Alleviates Ischemic-Stroke-Induced Acute Brain Injury and Functional Alterations in Mice
Source: Int J Mol Sci. 2023 Jul 31;24(15):12244. doi: 10.3390/ijms241512244 (PMC10418587; doi:10.3390/ijms241512244)
Supplement: Supplementary file 1 [file ijms-24-12244-s001.zip]

Archive with 1 entries (1 files):
- ijms-2463946-supplementary.pdf
